# Supplementary material for: The Impact of Phenocopy on the Genetic Analysis of Complex Traits
Source: PLoS One. 2010 Jul 29;5(7):e11876. doi: 10.1371/journal.pone.0011876 (PMC2912380; doi:10.1371/journal.pone.0011876)
Supplement: Model S1 — Model Configuration files. (0.01 MB ZIP) [file pone.0011876.s001.zip]

Archive with 3 entries (3 files):
- MEmodel_chromosomes.sim
- EPImodel_chromosomes.sim
- EPImodel_epistatic_effects.simpen
