# Supplementary material for: The Impact of Phenocopy on the Genetic Analysis of Complex Traits
Source: PLoS One. 2010 Jul 29;5(7):e11876. doi: 10.1371/journal.pone.0011876 (PMC2912380; doi:10.1371/journal.pone.0011876)
Supplement: Model S1 — Model Configuration files. (0.01 MB ZIP) [file pone.0011876.s001.zip › EPImodel_chromosomes.sim]

# The following configuration can be used to produce 
# populations of over 100K with realistic levels of LD
# in a portion of the affy snps from chromosome 1

###############################################################################
#                 General Configuration Parameters                            #
###############################################################################

SEED 9113                       # random seed for data simulation

MIN_ALLELE_FREQ_THRESH 0.0	# Minimum minor allele frequency to be written to samples (datasets)
                                # Problematic with nonzero values. Please do not use at this time.

FIRST_DROP_POINT 		400	# First generation to drop a report - important not to go too in the future as to break too much the LD
DROP_FREQUENCY 			100	# Generation count between drops
DROP_COUNT  			8	# The number of additional drops after the first drop to be performed - see above comment

GENERATE_LD_PLOTS		ON 	# Required to generate LD plots
MAX_SNPS_PER_ROW 		2000	# Columns used in overview before the wrapping occurs
BLOCK_REPORT_SIZE 		5	# How many blocks you want to generate LD plots/reports for.

MAX_SNP_DISTANCE		5000000	# Max number of basepairs between two snps for consideration of LD
CLOSE_POOLS_BETWEEN_DROPS Yes		# Required for working with large scale pool data

#Please specify the location of a True Type Font to be used in the generation of your LD plot labels
FONT ./FreeMonoBold.ttf
#CSS_FILENAME ../genomesim.css   	# Style sheet position

LD_REPORT_BUFFER_SIZE 	25      	# How many SNPs around the target block included in detailed view.
WRITE_LD_REPORT			Yes	# Write each LD value into a text report
DRAW_RSQUARED_PLOTS		No	
DRAW_DPRIME_PLOTS		Yes

 


###############################################################################
#                 Loci Generation                                             #
###############################################################################


##### Load a chromosome from file #####
# LOAD_CHROMOSOME <locus file name> <chromosome label>
# LOAD_CHROMOSOME chr01_1000.loc
# LOAD_CHROMOSOME sample-loci.loc MinChrom-01

#### SPECIFY CHROMOSOME CHARACTERISTICS ####

ADD_CHROMOSOME 45 1

ADD_BLOCK 5 10 0.08 0.15 0.000001 0.00002 .6
ADD_BLOCK 2 6 0.01 0.02 0.000004 0.00005 .1
ADD_BLOCK 10 20 0.05 0.1 0.000004 0.00005 .3


# Define allele frequency range for randomized allele frequencies
DEFAULT_ALLELE_FREQ 0.5 0.5

# Force allele frequencies (use if you are defining chromosome manually and not advancing generations)
#ALLELE_FREQUENCY <chr. idx> <locus idx> <min allele freq>
#ALLELE_FREQUENCY 1 5  0.25
#ALLELE_FREQUENCY 1 10 0.25

###############################################################################
#                 Locus Reporting                                             #
###############################################################################
#LOCUS_SELECTOR rare_loci 0.2 0.1 0.35 3 2 10 Moderately rare loci in a block
#qui il file non spiega bene come sono i valori quindi <target_freq> <min_freq> <max_freq> <target_block_size> <min_block_size> <max_block_size>
LOCUS_SELECTOR common_loci 0.4 0.3 0.5 8 5 12 Frequent loci in a block
LOCUS_SELECTOR rare_loci 0.15 0.1 0.3 8 3 12 Rare loci in a block 


###############################################################################
#                 Population                                                  #
###############################################################################
MAX_POOL_SIZE 			125000	# Hard max for growth. a pool can not EVER exceed this number
MIN_POOL_SIZE 			800	# Hard minium for pool size. Only the initial population can fall below this value

# GROWTH_RATE RICHARDS <Initial pop> <variation> <growth rate> <carry capacity> <time of max. growth> <polarity>
# GROWTH_RATE RICHARDS 700 0.07 0.02 50000 50 0.1
# the initial population is very important: the largest is, the better variety in the haplotypes you will have
# the max increase of the population is very important as well: the higher is the better the LD will be but also the more fixed alleles you'll have
GROWTH_RATE RICHARDS 700 0.03 0.05 50000 400 0.1


###############################################################################
#                 DATASETS                                                    #
###############################################################################

DATASET_COUNT 50

# Use binary only if your application supports our format
BINARY_DATASETS			No		# compressed format usable by plato

##### Defining case-control datasets: #####
# DATASET CC <name> <num aff cases> <num unaff ctrls> <genotype error> <phenocopy error> <missing data>

DATASET CC ccphenocopy_new_00 200 200 0.0 0.00 0.0
DATASET CC ccphenocopy_new_05 200 200 0.0 0.05 0.0
DATASET CC ccphenocopy_new_10 200 200 0.0 0.10 0.0
DATASET CC ccphenocopy_new_20 200 200 0.0 0.20 0.0
DATASET CC ccphenocopy_new_30 200 200 0.0 0.30 0.0
DATASET CC ccphenocopy_new_45 200 200 0.0 0.45 0.0

#NO CASE CONTROL ON THIS CONFIG

##### Defining pedigree datasets: #####
# DATASET PED <name> <genotype error> <phenocopy error> <missing data>
# DATASET FAMTYPE <num aff sibs> <num unaff sibs> <extra sibs> <number of families of this type>

DATASET PED pedphenocopy_new_00 0.00 0.00 0.00
DATASET FAMTYPE 1 2 0 25
DATASET FAMTYPE 3 1 0 25
DATASET FAMTYPE 2 2 3 25

DATASET PED pedphenocopy_new_05 0.00 0.05 0.00
DATASET FAMTYPE 1 2 0 25
DATASET FAMTYPE 3 1 0 25
DATASET FAMTYPE 2 2 3 25

DATASET PED pedphenocopy_new_10 0.00 0.10 0.00
DATASET FAMTYPE 1 2 0 25
DATASET FAMTYPE 3 1 0 25
DATASET FAMTYPE 2 2 3 25

DATASET PED pedphenocopy_new_20 0.00 0.20 0.00
DATASET FAMTYPE 1 2 0 25
DATASET FAMTYPE 3 1 0 25
DATASET FAMTYPE 2 2 3 25

DATASET PED pedphenocopy_new_30 0.00 0.30 0.00
DATASET FAMTYPE 1 2 0 25
DATASET FAMTYPE 3 1 0 25
DATASET FAMTYPE 2 2 3 25

DATASET PED pedphenocopy_new_45 0.00 0.45 0.00
DATASET FAMTYPE 1 2 0 25
DATASET FAMTYPE 3 1 0 25
DATASET FAMTYPE 2 2 3 25

USE_STD_PEDIGREE_HEADER OFF		# When on, pedigree header is 20 columns. Otherwise it's 6


###############################################################################
#                 Model Generation                                            #
###############################################################################

# DEFINE_MODEL PENTABLE INDEX <model.smod file> <chromosome number> <SNP number>
#  example: DEFINE_MODEL PENTABLE INDEX null.smod 1 5
# 
#DEFINE_MODEL PENTABLE LABEL daniel01.simpen.4.1.smod RL0-27 RL0-86 RL0-172
#  example: DEFINE_MODEL PENTABLE LABEL null.smod rl-128
#
#DEFINE_MODEL PENTABLE INDEX null.smod 1 5
#
#DEFINE_MODEL SIMLA LABEL newphenocopy_interactions.simla 0.20 3 RL0-855 MIN 0.8 0.3  RL0-75 MIN 0.000000001 0.8	RL0-245 MIN 0.0000000001 0.0 RL0-457 MIN 0.00000000001 0.0
#
#
DEFINE_MODEL SIMPEN LABEL newbuild04_pen1.simpen RL0-75 RL0-153 RL0-272
