# Supplementary material for: The Impact of Phenocopy on the Genetic Analysis of Complex Traits
Source: PLoS One. 2010 Jul 29;5(7):e11876. doi: 10.1371/journal.pone.0011876 (PMC2912380; doi:10.1371/journal.pone.0011876)
Supplement: Model S1 — Model Configuration files. (0.01 MB ZIP) [file pone.0011876.s001.zip › EPImodel_epistatic_effects.simpen]

# SIMPEN Configuration File
# These first settings represent those that a user is likely to want
# to customize. For Heritability, Odds Ratio and Marginal Variance, 
# there is a sister value associated with the weight. Please note
# that these weights are currently set up to put an emphasis on 
# Marginal Variance. This will result in highly epistatic models. Because
# this tool will search for the best model it can find, it is possible
# that the model isn't what you are looking for. The user should always
# review the model selected prior to using the datasets that were generated.
#


# Target Heritability
HERIT       0.15
HERITWEIGHT 10

# Target Odds Ratio 
ODDSRATIO   4
ODDSWEIGHT  1

# Marginal Variance determines how small the main effects are
# Notice that the weight is high due to the small variance
MARGVAR     0.0000001
MARGWEIGHT  500

# Target Prevalence
PENTARGET   0.20

# #############################################################
# 
# The rest of these settings are specific for the GA search 
# parameters. We don't recommend changing these unless you
# have experience with GAs
#
# #############################################################

# Number of generations
GEN         15000

# The search population (this has NOTHING to do with your 
# genomeSIMLA population)
POPSIZE     1000

# Multiple pools of penetrance values
DEMES       100

# Frequency of mutation
MUTATE      0.01

# Rate of cross over (1 per "genome")
CROSS       0.6

# Report on any submodels found (i.e. 2 locus model
# existing within a 3 locus model)
SUBMODELS   ON

# Just some reporting stuff
UPDATE      100
# This is legacy stuff, we don't use it, but the error checking requires it
LOCI        2
FREQ        0.2 0.8
